# Supplementary material for: Anti-orthopoxvirus drugs inhibit lumpy skin disease virus replication by targeting viral DNA polymerase
Source: PLoS Pathog. 2026 Jan 26;22(1):e1013903. doi: 10.1371/journal.ppat.1013903 (PMC12858068; doi:10.1371/journal.ppat.1013903)
Supplement: S1 Table — (S1_Table.XLSX) [file ppat.1013903.s006.xlsx]

## Sheet: Sheet1
S1 Table Primers used in this study
Primer name	Sequence (5' to 3')
Bos taurus β-actinF	CTAGGCGGACTGTTAGCTGC
Bos taurus β-actinR	GTCACCTTCACCGTTCCAGT
Green monkey β-actinF	CTCCATCATGAAGTGTGACGT
Green monkey β-actinR	GTAATCTCCTTCTGCATCCTGT
LSDV ORF11F	TTGAGACAATCCAAACCACCA
LSDV ORF11R	TCACCCAGTAAAATCAATGCCGA
LSDV ORF35F	TCGTTTCGTCGATTTTTGTTTAGC
LSDV ORF35R	ACCAATGTTTTTGGCCTCTGTT
LSDV ORF40F	ATCACCCACGAAGGTAAGCA
LSDV ORF40R	CGTTGGTGGTGTGGCAAATAC
LSDV ORF61F	GGATTGATGACAGCGGCCTT
LSDV ORF61R	TGTCGTTGTTCCGGTTGGTG
LSDV ORF72F	AGGGTGATGGGAAGGGTGTT
LSDV ORF72R	ACTTGCCCGTATCCATCCAC
LSDV ORF118F	TAGTGTTGTACTTCGGCCTGT
LSDV ORF118R	TCAAACGTCAGTAAAAGAATGCAA
P1F	ATGACGATAAGATGGCCGGTATCCACGGAGTCCCAGCAGCCGA
P1R	GCCCTCTCCACTGCCGAATTCGTCGCCTCCCAGCTGAGACAGGTCGATC
P2F	GAATTCGGCAGTGGAGAGGGCAGAGGAAGTCTGCTAACATGCGGTGACG
P2R	TTACCAATGCTTAATCAGTGAGGCACCTAT
P3F	CACTGATTAAGCATTGGTAACTGTCAGACCAAGTTTACTCATAT
P3R	ACCGGCCATCTTATCGTCATCGTCTTTGTAAT
P4F	CACCGTGGAAACGATGCATGTGCGT
P4R	AAACACGCACATGCATCGTTTCCAC
P5F	CACCGATCATTAACGAATATGATGT
P5R	AAACACATCATATTCGTTAATGATC
P6F	CAAATGGCTCTAGAGGTACCGAGGGCCTATTTCCCATGATTC
P6R	TAAGTTATGTAACGGGTACCTCTAGAGCCATTTGTCTGCAG
P7F	ACGGGCCAGATATACGCGTTATGACAGCTACACTAGAGGACGATAT
P7R	TTAATCATCAGTTATAAAAGTACTATCTGT
P8F	GGCGGAAAGATCGCCGTGTAATTAAATTAATTTAATTACTATATCTTTTTTCATCG
P8R	CATAAAACCGCCCAGTAGAAGCGAAACAATAGGTGATCAATTATACATTTCA
P9F	CTTTTATAACTGATGATTAAAAAAATTGAAAATAAATACAAAGGTTCTTGAG
P9R	TTACACGGCGATCTTTCCGCCCTTCT
P10F	CTTCTACTGGGCGGTTTTATGG
P10R	AACGCGTATATCTGGCCCGTACATCG
P11F	TTTATAACTGATGATTAAATTTAATTAAATTTAGAAATCTCACCT
P11R	GTAATTAAATTAATTTAATTACTTGTACAGCTCGTCCA
P12F	TTTATAACTGATGATTAAAATTAATTAATTTTTCTTTTGGGTTTAAATC
